# Supplementary material for: The tract terminations in the temporal lobe: Their location and associated functions
Source: Cortex. 2017 Dec;97:277–90. doi: 10.1016/j.cortex.2016.03.013 (PMC5726606; doi:10.1016/j.cortex.2016.03.013)
Supplement: Supplementary file 1 [file mmc1.zip]

Archive with 16 entries (14 files):
- left_mean_maps/
- left_mean_maps/mean_AC_ipsi-stat.nii
- left_mean_maps/mean_ARC-stat.nii
- left_mean_maps/mean_CING-stat.nii
- left_mean_maps/mean_EmC-stat.nii
- left_mean_maps/mean_MdLF-stat.nii
- left_mean_maps/mean_Occipital-stat.nii
- left_mean_maps/mean_SPLEN-stat.nii
- right_mean_maps/
- right_mean_maps/mean_AC_ipsi-stat.nii
- right_mean_maps/mean_ARC-stat.nii
- right_mean_maps/mean_CING-stat.nii
- right_mean_maps/mean_EmC-stat.nii
- right_mean_maps/mean_MdLF-stat.nii
- right_mean_maps/mean_Occipital-stat.nii
- right_mean_maps/mean_SPLEN-stat.nii
