# Supplementary material for: The tract terminations in the temporal lobe: Their location and associated functions
Source: Cortex. 2017 Dec;97:277–90. doi: 10.1016/j.cortex.2016.03.013 (PMC5726606; doi:10.1016/j.cortex.2016.03.013)
Supplement: Supplementary file 2 [file mmc2.zip]

Archive with 16 entries (14 files):
- left_maps/
- left_maps/sum_AC.nii
- left_maps/sum_ARC.nii
- left_maps/sum_CING.nii
- left_maps/sum_EmC.nii
- left_maps/sum_MdLF.nii
- left_maps/sum_Occipital.nii
- left_maps/sum_SPLEN.nii
- right_maps/
- right_maps/sum_AC.nii
- right_maps/sum_ARC.nii
- right_maps/sum_CING.nii
- right_maps/sum_EmC.nii
- right_maps/sum_MdLF.nii
- right_maps/sum_Occipital.nii
- right_maps/sum_SPLEN.nii
